# Supplementary material for: Repeated Leftover Serosurvey of SARS-CoV-2 IgG Antibodies in Greece, May to August 2020
Source: Vaccines (Basel). 2021 May 13;9(5):504. doi: 10.3390/vaccines9050504 (PMC8152765; doi:10.3390/vaccines9050504)
Supplement: Supplementary file 1 [file vaccines-09-00504-s001.zip]

Archive with 1 entries (1 files):
- vaccines-1167780-supplementary.pdf
